# Supplementary material for: Comparative assessment of Nanotrap and polyethylene glycol-based virus concentration in wastewater samples
Source: FEMS Microbes. 2024 Mar 5;5:xtae007. doi: 10.1093/femsmc/xtae007 (PMC10972670; doi:10.1093/femsmc/xtae007)
Supplement: xtae007_Supplemental_File [file xtae007_supplemental_file.zip]

Archive with 1 entries (1 files):
- Nanotrap_Supplementary_material_V2_revision.xlsx
