# Supplementary material for: Comparative assessment of Nanotrap and polyethylene glycol-based virus concentration in wastewater samples
Source: FEMS Microbes. 2024 Mar 5;5:xtae007. doi: 10.1093/femsmc/xtae007 (PMC10972670; doi:10.1093/femsmc/xtae007)
Supplement: xtae007_Supplemental_File [file xtae007_supplemental_file.zip › Nanotrap_Supplementary_material_V2_revision.xlsx]

## Sheet: Cover
Suppelemntary material for
Comparative assessment of Nanotrap and polyethylene glycol-based virus concentration in wastewater samples
Abbreviations
CrAss	crAssphage
EV	Enterovirus spp
FluA	influenza A virus
gc	genome copies
ID	sample indentification number
MP	polyethylene glycol precipitation, 37.5 ml/sample
NoVGI	norovirus genotype 1
NoVGII	norovirus genotype 2
NT	nanotrap concentration, 45 ml/sample
NTU	Nephelometric Turbidity Units
PEG	polyethylene glycol precipitation, 150 ml/sample
Phi6	phi6 bacteriophage
Rec	recovery percentile
RSV	respiratory syncytial virus
NA	Sample not available for testing
List of tables
Table S1:	Sample physico-chemical characteristics and viral concentrations and recoveries measured with PEG precipitation and Nanotrap concentration
Table S2:	Spearman's correlation between viral concentrations and recoveries and sample physico-chemical characteristics

## Sheet: Table S1
ID	SARS-CoV-2_PEG (gc/l)	SARS-CoV-2_MP (gc/l)	SARS-CoV-2_NT (gc/l)	EV_PEG (gc/l)	EV_MP (gc/l)	EV_NT (gc/l)	NoVGI_PEG (gc/l)	NoVGI_MP (gc/l)	NoVGI_NT (gc/l)	NoVGII_PEG (gc/l)	NoVGII_MP (gc/l)	NoVGII_NT (gc/l)	FluA_PEG (gc/l)	FluA_MP (gc/l)	FluA_NT (gc/l)	RSV_PEG (gc/l)	CrAss_PEG (gc/l)	CrAss_MP (gc/l)	CrAss_NT (gc/l)	Phi6_Rec_PEG (gc/l)	Phi6_Rec_MP (gc/l)	Phi6_Rec_NT (gc/l)	pH	Turbidity (NTU)	Ammonium (mg N/l)	Orthophosphate (mg P/l)	Conductivity (µS/cm)
34104	82663	35139.8	70323		2399.74		98255.5	38275.1	44025.8	325314	150332	163481				5190.53	3.64455e+07	5.63738e+06	2.38336e+06	0.502307	2.72068	4.42964	7.43	102	19.71	1.08	816.7
34105	36733.2	NA	22332.7	205764	NA	181589	30403.5	NA	9192.19	162751	NA	58310.8	725.023	NA			8.82265e+06	NA	1.80428e+06	1.08741	NA	1.76405	7.61	72.4	27.45	3.02	1001
34106	34509.8	NA	14783	181589	NA	9583.89	14296.3	NA	17058.4	6143.72	NA	10414.9	102.003	NA			2.59712e+06	NA	2438330	1.16256	NA	7.34079	7.62	44	12	1.18	639.9
34107	24564.9	3831.36	1086.77				316.129	1662.23	894.453	5311.59	7660.58	8141.96	67.4725				481975	961144	372669	2.19674	5.29859		7.61	6.4	1.89	0.41	961.6
34108	111118	14157.7	4948.09				28307.9	13866.5	7001.96	57754.7	30332.1	21702.5	484.285				1.14352e+06	1.66989e+06	813042	2.59992	2.27001	5.2662	7.4	80.6	13.98	0.18	4267
34109	147341	8260.45	17038				21766.7	6949.74	5648.06	207150	64506.5	51548.9	7355.89	289.979	1917.38		3608666	2.2996e+06	2.24294e+06	2.55184	1.82367	17.1832	7.48	44.7	8.89	1.25	1591
34110	42503.9	NA	26460				10260	301.277	6011.45	4254.45	116174	5558.94	2973.18		1482.54		60367.2	NA	147202	7.35823	NA	32.3107	7.49	23.4	1.32	0.4	1519
34111	5960.88	4825.52	10708.9				2726.96	1484.33	2540.66	86803.8	59170.8	74983.1	933.514		297.351		789820	NA	413205	1.30119	2.4442	20.9911	7.7	9.6	3.33	0.5	547.4
34112	29717.5	NA	59418.7		NA		1966.97	NA	1599.62	95315.6	NA	33064.5	3823.84	NA	1957.2		3.19738e+06	NA	1.11677e+06	2.15193	NA	11.5687	7.58	24	4.89	0.77	4440
34113	23057.2	NA	46387.8	13844.5			46109.3	5815.79	21373.8	89400.4	6234.19	31097.2	2095.12	2036.13			2.28166e+06	NA	1.21177e+06	1.40693	NA	21.412	7.43	95	7.98	1.35	2215
34114	24408.7	11755.2	25668.5				3429.02	3105.59	2446	17927.3	5439.13	9794.3	2582.97	2706.6	1429.35		2300111	NA	834783	2.26269	2.22085	71.9136	7.36	14.3	2.61	0.65	263.8
34116	12422.7	10070.3	3244.87		8490.53		9985.11	6199.82	1570.91	72243.6	41122.3	7433.4	3857.77	636.559			2.71761e+06	NA	3.4686e+06	1.34287	1.36605	2.52553	7.67	16.3	5.22	0.82	799.4
34117	46151.4	NA	101572		NA		1072.83	NA	304.637	193347	NA	78520.5	1147.41	NA			1.3531e+06	NA	1.8042e+06	1.96528	NA	8.35572	7.23	9.1	3.87	0.54	2507
34118	2451.64	7903.44	25917.7				2091.58	5390.27	6125.5	226598	214806	171223	1097.37		1588.67		1.29979e+06	2.33745e+06	1.70241e+06	1.51581	2.3625	61.4368	7.09	14.7	3.91	0.71	284.2
34119	5117.9	0	6822.7				77.9107			5523.93	5847.41	2973.33					995503	1.60541e+06	305976	4.03117	3.95667	50.7519	7.2	10.6	-4	0.18	253.4
34120	6372.18	7965.21	11435.8	109633	58549.9	19933.8	12633.2	9931.63	9699.93	26879.3	15100.7	10991.8				5239.62	2.85156e+06	2.13256e+06	868431	4.11792	2.70119	32.762	7.43	25	3.88	0.73	714.2
34121	19207.4	20150	59613.8				242297	183301	248357	49636.4	43457.7	73768.4	335.64				1.81719e+06	3.12885e+06	1.39088e+06	1.9954	2.28418	22.4888	7.43	32.8	7.56	0.92	552.3
34122	29570.7	25013.1	59607.3	20772.9	4860.31		249403	220261	238731	89491.5	57276.7	78260	96.0072				3.38599e+06	4.62253e+06	1765004	2.64576	2.27042	5.48225	7.51	98.8	20.16	1.79	633
34123	4068.37	0	0				57407.7	59255.8	46256.5	11028.3	9240.83	13392.6					2.02111e+06	3.43724e+06	1.61239e+06	2.40395	4.59057	98.0829	7.34	13.2	0.37	0.26	298.9
34124	29769.6	40941.2	67975.5				1542.52	899.92	846.711	1271.83	546.707	986.308	74.4116				1.33787e+06	2.13282e+06	700908	2.85711	3.12407	53.4206	7.13	61.4	2.58	0.4	307.7
34125	16152.4	0	2893.48				125627	49688	50238.6	3160.11	1640	421.109				10917.9	43059224	4.20015e+06	7.0268e+06	3.91835	2.94799	11.5398	6.79	139	6.21	2.3	263
34574	863.356	1032.97	2136.62	42689.3	154903	52621.1	39482	125890	80206.1	104284	278504	235292					614921	2.02867e+06	369776	7.02373	5.28033	97.6646	7.55	2.7	1.68	0.11	437.6
34575	4782.09	8059.85	15529.4				13766.4	34369.8	20996.7	2947.82	4427.5	3256.25					552676	1.10843e+06	177124	7.68456	7.1149	85.3196	7.54	21.7	8.52	-4	411.7
34576	1603.63	3790.34	9728.42				2803.33	6032.73	7020.92	18607.3	40005.2	59057.8	46.7769	285.475			1.70915e+06	4.39794e+06	2.5241e+06	3.74706	2.84555	17.7229	6.64	10.5	1.8	2.37	418.4
34577	14686.9	52345.7	55195.4		5717.53		8244.55	23677.5	17942.8	4100.43	15231.2	10345.1	238.095	645.13			1.81958e+06	6.46949e+06	2.13804e+06	2.70581	2.0017	37.2821	7.42	10.4	6.28	0.56	1372
34578	4949.79	5197.1	2986.37		2984.32		6094.55	11962.7	3472.9	12436	20277.3	9179.21	857.037		560.595		2.45451e+06	4.02076e+06	580650	4.82346	1.86081	39.838	7.43	8.5	5.32	0.22	516
34579	7500.6	12224.6	8391.92	1447.14	8321.26	4323.13	9894.6	20191.3	11584.6	13056.5	24329.8	20600.8	1027.52	1215.46			1.53345e+06	3.98403e+06	405974	4.20727	3.1379	46.1383	7.5	6.6	4.24	0.23	448.2
34580	15222.1	18505.4	24943.3		2233.66	581.975	28920.1	63610.1	29844.9	13968.9	29886.5	19918.6	299.307	1325.2	519.064		1.79668e+06	6.93059e+06	480836	3.94069	1.95254	62.4114	7.56	7.4	5.44	0.24	578.6
34606	3511.08	8184.54	979.891				17125.8	21082.4	11479.4	31361.6	47289.1	23271.7					1.07546e+06	NA	202782	2.61336	1.56792	45.1835	7.64	9.6	3.96	0.41	549.7
34607	3417.32	16311.4	16666.6				9230.44	24643.9	15758.4	20823	48686.7	46924.5					1.19662e+06	3.06932e+06	472631	3.4356	2.49564	32.3986	7.55	8.4	3.52	0.4	487.2
34608	9590.46	11239	24155.7				35552.3	60961.6	43915.7	62283.2	99607.5	86300.9					1.89026e+06	3.55892e+06	786700	1.06341	1.2028	16.8271	7.78	31.1	7.23	0.79	1248
34609	2032.41	4768.94	NA				996.942	2915.47	301.87	5415.4	16460.4	6313.9	86.9115				512556	1.67037e+06	149658	6.65551	3.43063		7.72	3.3	0.82	0.33	297.7
34610	3883.4	12611.6	4514.3				9890.79	28536.8	18838	95519.8	363688	289505					920363	3.21416e+06	454799	2.61357	3.47258	38.9295	7.67	4.3	1.71	0.25	315
34611	1784.97	3265.44	2923.24				9067.13	13488.8	15998.1	13962.7	31316.7	26950.9	356.426	429.533			967922	2.38622e+06	353337	2.96137	1.83353	44.8317	7.59	9.3	1.06	0.44	411.9
34612	6005.65	9157.43	6976.73				2223.12	7525.08	7124.17	7318.51	29370.8	26756.3					1.39883e+06	4.31862e+06	583885	2.12909	3.20746	46.172	7.38	15.2	2.82	0.28	1319
34638	9142.38	7195.44	8928.75		34057.7		2737.67	1908.09	1095.32	5967.38	9338.67	5600.12					4.14088e+06	2.06481e+06	1.27841e+06	15.0193	9.43766		7.38	46	1.6	0.42	338.7
34639	31270.6	51680.2	37500.4				36151.3	46683.9	35695	118242	169053	127163					2.24686e+06	4.52475e+06	2.02376e+06	4.97893	7.20083		7.46	166	10.69	2.03	654
34640	44727.4	24585.1	39144.2				65635.8	33899.2	38119.7	169376	87400.8	101741	354.618				8.76516e+06	2.12605e+06	666198	12.3047	7.22514		7.55	24.8	6.01	0.54	730.9
34641	19613.2	50167.7	71598.3				7930.41	22650.7	19689	118324	322455	307458					1.72651e+06	6.05013e+06	2.04079e+06	3.29439	7.75976		7.48	237	13.54	1.29	1291
34642	23764.3	53451.4	40961.4				21130	42898.7	40748.6	81199.2	174897	172885			276.76		2104860	4.53355e+06	1.16308e+06	3.22949	5.90211		7.52	59	4.5	0.8	567.2
34643	5957.16	11755.6	12890.1				66.2564	0	316.862	372795	773043	1.03742e+06	531.656	1978.01	2712.12		2.62764e+06	5.14192e+06	1.2196e+06	5.30125	7.00182		7.63	40.3	7.27	1.15	597.7
34644	21539.7	34993.3	44976.2				30117.2	52647.1	59989	19784.9	29158.7	37275.1	3417.58	4755.2	1233.89		2.65231e+06	6.8571e+06	1.23722e+06	7.88686	11.6206		7.63	137	11.01	0.21	773.7

## Sheet: Table S2
			SARS-CoV-2_PEG	SARS-CoV-2_MP	SARS-CoV-2_NT	EV_PEG	EV_MP	EV_NT	NoVGI_PEG	NoVGI_MP	NoVGI_NT	NoVGII_PEG	NoVGII_MP	NoVGII_NT	FluA_PEG	FluA_MP	FluA_NT	RSV_PEG	CrAss_PEG	CrAss_MP	CrAss_NT	Phi6_Rec_PEG	Phi6_Rec_MP	Phi6_Rec_NT	pH	Turbidity	Ammonium	Orthophosphate	Conductivity
Spearman's rho	N1_PEG	Correlation Coefficient	1	.611**	.564**	0.464286	-.661*	0.0285714	0.28304	0.0374585	-0.00574913	0.225022	-0.00273553	0.0240661	0.219145	0.445455	0.181818	-0.5	.446**	0.185484	.388*	-0.259541	0.041184	-.586**	-0.106275	.595**	.550**	.356*	.629**
		Sig. (2-tailed)		7.56514e-05	0.000121716	0.293934	0.0375884	0.957155	0.0693251	0.825787	0.971542	0.151929	0.986995	0.879754	0.282101	0.169733	0.592615	0.666667	0.00309189	0.309456	0.0111784	0.0969467	0.811505	0.000340385	0.502949	3.20754e-05	0.000159724	0.0205543	8.24348e-06
		N	42	36	41	7	10	6	42	37	41	42	38	42	26	11	11	3	42	32	42	42	36	33	42	42	42	42	42
	N1_MP	Correlation Coefficient	.611**	1	.795**	-0.6	-0.587879	-1.000**	0.272915	0.280972	0.260663	.336*	.347*	.383*	-0.0105263	.673*	-0.133333	-1.000**	0.298404	.526**	0.301751	-0.041967	0.0813594	-0.268784	0.0984663	.464**	.637**	0.228803	.504**
		Sig. (2-tailed)	7.56514e-05		1.15445e-08	0.4	0.0738777		0.107302	0.102047	0.130438	0.0449505	0.0383989	0.0211869	0.964869	0.0330412	0.732368		0.0771012	0.00197767	0.0736856	0.807988	0.637132	0.175207	0.56777	0.00436645	2.9824e-05	0.179513	0.00173035
		N	36	36	35	4	10	4	36	35	35	36	36	36	20	10	9	3	36	32	36	36	36	27	36	36	36	36	36
	N1_NT	Correlation Coefficient	.564**	.795**	1	0.0357143	-0.539394	-0.257143	0.0979094	0.118147	0.126266	.336*	0.207681	.329*	0.0546154	0.563636	0.118182	-1.000**	0.272474	.461**	.342*	-0.136934	0.122129	-0.266377	-0.140509	.481**	.461**	.376*	.405**
		Sig. (2-tailed)	0.000121716	1.15445e-08		0.939408	0.107593	0.622787	0.542522	0.492541	0.43753	0.0319792	0.217419	0.0355392	0.795412	0.0709517	0.729285		0.0847966	0.00907081	0.0286317	0.39326	0.48461	0.134019	0.380906	0.00144089	0.00244045	0.0154071	0.00858156
		N	41	35	41	7	10	6	41	36	40	41	37	41	25	11	11	3	41	31	41	41	35	33	41	41	41	41	41
	EV_PEG	Correlation Coefficient	0.464286	-0.6	0.0357143	1	0.6	0.6	-0.0714286	0.1	-0.464286	0.25	0.2	-0.142857	-0.5	1			0.571429	-0.6	0.571429	-0.571429	0	-0.5	0.630656	0.0357143	0.357143	0.357143	0.285714
		Sig. (2-tailed)	0.293934	0.4	0.939408		0.4	0.284757	0.879048	0.872889	0.293934	0.588724	0.74706	0.759945	0.391002				0.180202	0.4	0.180202	0.180202	1	0.25317	0.128888	0.939408	0.431611	0.431611	0.534509
		N	7	4	7	7	4	5	7	5	7	7	5	7	5	2	0	1	7	4	7	7	4	7	7	7	7	7	7
	EV_MP	Correlation Coefficient	-.661*	-0.587879	-0.539394	0.6	1	1.000**	-0.187879	-0.357576	-0.272727	0.0181818	-0.175758	-0.10303	0.542857	-0.8	1	1	-0.163636	-.867**	-0.2	0.490909	0.478788	0.0666667	-0.0674897	-0.187879	-.794**	-0.212121	-0.345455
		Sig. (2-tailed)	0.0375884	0.0738777	0.107593	0.4			0.603218	0.310376	0.445838	0.96024	0.627188	0.776998	0.265703	0.2			0.651477	0.0024954	0.579584	0.149656	0.161523	0.86469	0.853037	0.603218	0.00609992	0.556306	0.328227
		N	10	10	10	4	10	4	10	10	10	10	10	10	6	4	2	2	10	9	10	10	10	9	10	10	10	10	10
	EV_NT	Correlation Coefficient	0.0285714	-1.000**	-0.257143	0.6	1.000**	1	0.542857	0.2	-0.371429	0.771429	0.2	0.485714	0	-1			0.371429	-1.000**	0.142857	-0.142857	0.8	-0.371429	0.0857143	0.314286	0.0285714	0.314286	0.371429
		Sig. (2-tailed)	0.957155		0.622787	0.284757			0.265703	0.8	0.468478	0.0723965	0.8	0.328723	1				0.468478		0.787172	0.787172	0.2	0.468478	0.871743	0.544093	0.957155	0.544093	0.468478
		N	6	4	6	5	4	6	6	4	6	6	4	6	4	2	1	1	6	4	6	6	4	6	6	6	6	6	6
	NoVGI_PEG	Correlation Coefficient	0.28304	0.272915	0.0979094	-0.0714286	-0.187879	0.542857	1	.794**	.852**	0.212381	0.14936	0.209626	0.10906	0.281818	-0.509091	0.5	.413**	0.244135	0.277692	-0.0642574	-0.104762	-0.253342	0.0536243	.432**	.523**	0.239757	0.152581
		Sig. (2-tailed)	0.0693251	0.107302	0.542522	0.879048	0.603218	0.265703		4.52517e-09	1.63235e-12	0.176915	0.37079	0.18273	0.59588	0.401145	0.109737	0.666667	0.00658319	0.178119	0.074987	0.686002	0.543144	0.154866	0.735905	0.00431159	0.000377578	0.126187	0.334716
		N	42	36	41	7	10	6	42	37	41	42	38	42	26	11	11	3	42	32	42	42	36	33	42	42	42	42	42
	NoVGI_MP	Correlation Coefficient	0.0374585	0.280972	0.118147	0.1	-0.357576	0.2	.794**	1	.920**	0.165718	0.171645	0.30844	-0.0818746	-0.0363636	-0.527273	0.5	0.224277	0.343952	0.177572	0.0379327	0.0170868	0.00547345	0.0859654	0.144153	.404*	-0.035691	0.00900901
		Sig. (2-tailed)	0.825787	0.102047	0.492541	0.872889	0.310376	0.8	4.52517e-09		7.78851e-16	0.326974	0.309722	0.0632619	0.717189	0.915468	0.117308	0.666667	0.182049	0.0581441	0.293056	0.823616	0.922391	0.977947	0.612928	0.394653	0.013208	0.83389	0.957796
		N	37	35	36	5	10	4	37	37	37	37	37	37	22	11	10	3	37	31	37	37	35	28	37	37	37	37	37
	NoVGI_NT	Correlation Coefficient	-0.00574913	0.260663	0.126266	-0.464286	-0.272727	-0.371429	.852**	.920**	1	0.0994774	0.188478	.322*	-0.127521	0.290909	-0.545455	0.5	0.20662	.363*	0.156794	0.0576655	0.117087	0.10154	0.00340151	0.300536	.380*	0.0912259	-0.0463415
		Sig. (2-tailed)	0.971542	0.130438	0.43753	0.293934	0.445838	0.468478	1.63235e-12	7.78851e-16		0.536045	0.263923	0.0403248	0.534733	0.385457	0.082651	0.666667	0.194928	0.0445461	0.327581	0.720254	0.502955	0.580281	0.98316	0.0562292	0.0142695	0.570543	0.77357
		N	41	35	40	7	10	6	41	37	41	41	37	41	26	11	11	3	41	31	41	41	35	32	41	41	41	41	41
	NoVGII_PEG	Correlation Coefficient	0.225022	.336*	.336*	0.25	0.0181818	0.771429	0.212381	0.165718	0.0994774	1	.791**	.864**	.442*	0.109091	0.536364	-1.000**	.321*	0.270528	.340*	-0.298436	-0.0272844	-.415*	0.186265	0.234269	.412**	.430**	.362*
		Sig. (2-tailed)	0.151929	0.0449505	0.0319792	0.588724	0.96024	0.0723965	0.176915	0.326974	0.536045		3.3637e-09	1.72232e-13	0.0237537	0.749509	0.0889534		0.0380143	0.134254	0.0277072	0.0548932	0.87449	0.0162978	0.237571	0.135362	0.0066771	0.00445676	0.018611
		N	42	36	41	7	10	6	42	37	41	42	38	42	26	11	11	3	42	32	42	42	36	33	42	42	42	42	42
	NoVGII_MP	Correlation Coefficient	-0.00273553	.347*	0.207681	0.2	-0.175758	0.2	0.14936	0.171645	0.188478	.791**	1	.854**	0.267081	-0.536364	0.381818	-1.000**	-0.021556	0.348974	0.111719	-0.0710143	0.0169884	-0.3	.403*	0.0667506	0.233395	0.2662	0.290732
		Sig. (2-tailed)	0.986995	0.0383989	0.217419	0.74706	0.627188	0.8	0.37079	0.309722	0.263923	3.3637e-09		9.05694e-12	0.229528	0.0889534	0.276255		0.897788	0.0502783	0.504279	0.671804	0.921662	0.113843	0.0121538	0.6905	0.158467	0.106214	0.0765944
		N	38	36	37	5	10	4	38	37	37	38	38	38	22	11	10	3	38	32	38	38	36	29	38	38	38	38	38
	NoVGII_NT	Correlation Coefficient	0.0240661	.383*	.329*	-0.142857	-0.10303	0.485714	0.209626	0.30844	.322*	.864**	.854**	1	0.0981197	-0.127273	0.1	-1.000**	0.107528	.389*	0.228264	-0.194231	0.13462	-0.225602	0.220501	0.135651	.313*	.337*	0.248521
		Sig. (2-tailed)	0.879754	0.0211869	0.0355392	0.759945	0.776998	0.328723	0.18273	0.0632619	0.0403248	1.72232e-13	9.05694e-12		0.633461	0.709215	0.769875		0.497899	0.0279655	0.145961	0.217744	0.433751	0.206819	0.160551	0.39169	0.0435464	0.0291529	0.112511
		N	42	36	41	7	10	6	42	37	41	42	38	42	26	11	11	3	42	32	42	42	36	33	42	42	42	42	42
	FluA_PEG	Correlation Coefficient	0.219145	-0.0105263	0.0546154	-0.5	0.542857	0	0.10906	-0.0818746	-0.127521	.442*	0.267081	0.0981197	1	0.254545	0.393939		0.284103	0.151961	0.113162	-0.164444	-0.288722	-0.0714286	0.0564682	0.198632	0.131624	0.00512996	0.361368
		Sig. (2-tailed)	0.282101	0.964869	0.795412	0.391002	0.265703	1	0.59588	0.717189	0.534733	0.0237537	0.229528	0.633461		0.450037	0.259998		0.159553	0.560416	0.582037	0.422117	0.216993	0.758328	0.784092	0.330674	0.52156	0.980158	0.0697003
		N	26	20	25	5	6	4	26	22	26	26	22	26	26	11	10	0	26	17	26	26	20	21	26	26	26	26	26
	FluA_MP	Correlation Coefficient	0.445455	.673*	0.563636	1.000**	-0.8	-1.000**	0.281818	-0.0363636	0.290909	0.109091	-0.536364	-0.127273	0.254545	1	-0.2		0.218182	0.666667	-0.345455	0.227273	0.587879	.667*	0.177677	0.354545	0.418182	-0.4	0.0272727
		Sig. (2-tailed)	0.169733	0.0330412	0.0709517		0.2		0.401145	0.915468	0.385457	0.749509	0.0889534	0.709215	0.450037		0.74706		0.519248	0.0709877	0.298089	0.501536	0.0738777	0.0498672	0.60121	0.284693	0.20057	0.222868	0.936558
		N	11	10	11	2	4	2	11	11	11	11	11	11	11	11	5	0	11	8	11	11	10	9	11	11	11	11	11
	FluA_NT	Correlation Coefficient	0.181818	-0.133333	0.118182		1.000**		-0.509091	-0.527273	-0.545455	0.536364	0.381818	0.1	0.393939	-0.2	1		0.472727	-0.357143	0.445455	0.0363636	-0.0833333	-0.47619	-0.10934	0.281818	0.2	0.490909	0.445455
		Sig. (2-tailed)	0.592615	0.732368	0.729285				0.109737	0.117308	0.082651	0.0889534	0.276255	0.769875	0.259998	0.74706			0.141999	0.431611	0.169733	0.915468	0.831214	0.232936	0.748953	0.401145	0.555445	0.125204	0.169733
		N	11	9	11	0	2	1	11	10	11	11	10	11	10	5	11	0	11	7	11	11	9	8	11	11	11	11	11
	RSV_PEG	Correlation Coefficient	-0.5	-1.000**	-1.000**		1.000**		0.5	0.5	0.5	-1.000**	-1.000**	-1.000**				1	0.5	-0.5	0.5	0.5	0.5	0.5	-0.866025	0.5	-0.5	0.5	-1.000**
		Sig. (2-tailed)	0.666667						0.666667	0.666667	0.666667								0.666667	0.666667	0.666667	0.666667	0.666667	0.666667	0.333333	0.666667	0.666667	0.666667
		N	3	3	3	1	2	1	3	3	3	3	3	3	0	0	0	3	3	3	3	3	3	3	3	3	3	3	3
	CrAss_PEG	Correlation Coefficient	.446**	0.298404	0.272474	0.571429	-0.163636	0.371429	.413**	0.224277	0.20662	.321*	-0.021556	0.107528	0.284103	0.218182	0.472727	0.5	1	.482**	.710**	-0.112876	-0.0247104	-.520**	-0.126394	.620**	.546**	.591**	0.22324
		Sig. (2-tailed)	0.00309189	0.0771012	0.0847966	0.180202	0.651477	0.468478	0.00658319	0.182049	0.194928	0.0380143	0.897788	0.497899	0.159553	0.519248	0.141999	0.666667		0.00517148	1.43113e-07	0.476637	0.886249	0.00190624	0.425093	1.19306e-05	0.00018448	3.78035e-05	0.155287
		N	42	36	41	7	10	6	42	37	41	42	38	42	26	11	11	3	42	32	42	42	36	33	42	42	42	42	42
	CrAss_MP	Correlation Coefficient	0.185484	.526**	.461**	-0.6	-.867**	-1.000**	0.244135	0.343952	.363*	0.270528	0.348974	.389*	0.151961	0.666667	-0.357143	-0.5	.482**	1	.548**	-0.110704	-0.0740469	-0.285573	0.0258835	0.333211	.460**	.412*	0.312683
		Sig. (2-tailed)	0.309456	0.00197767	0.00907081	0.4	0.0024954		0.178119	0.0581441	0.0445461	0.134254	0.0502783	0.0279655	0.560416	0.0709877	0.431611	0.666667	0.00517148		0.00115595	0.54639	0.687124	0.186538	0.888173	0.0623792	0.00801048	0.0190368	0.0814346
		N	32	32	31	4	9	4	32	31	31	32	32	32	17	8	7	3	32	32	32	32	32	23	32	32	32	32	32
	CrAss_NT	Correlation Coefficient	.388*	0.301751	.342*	0.571429	-0.2	0.142857	0.277692	0.177572	0.156794	.340*	0.111719	0.228264	0.113162	-0.345455	0.445455	0.5	.710**	.548**	1	-.358*	-0.0640927	-.600**	-.331*	.590**	.525**	.743**	0.25079
		Sig. (2-tailed)	0.0111784	0.0736856	0.0286317	0.180202	0.579584	0.787172	0.074987	0.293056	0.327581	0.0277072	0.504279	0.145961	0.582037	0.298089	0.169733	0.666667	1.43113e-07	0.00115595		0.0197739	0.710365	0.000224023	0.0324898	3.91903e-05	0.000355793	1.76999e-08	0.109161
		N	42	36	41	7	10	6	42	37	41	42	38	42	26	11	11	3	42	32	42	42	36	33	42	42	42	42	42
	Phi6_Rec_PEG	Correlation Coefficient	-0.259541	-0.041967	-0.136934	-0.571429	0.490909	-0.142857	-0.0642574	0.0379327	0.0576655	-0.298436	-0.0710143	-0.194231	-0.164444	0.227273	0.0363636	0.5	-0.112876	-0.110704	-.358*	1	.581**	.521**	-0.0442137	-0.0897857	-0.232639	-.398**	-.321*
		Sig. (2-tailed)	0.0969467	0.807988	0.39326	0.180202	0.149656	0.787172	0.686002	0.823616	0.720254	0.0548932	0.671804	0.217744	0.422117	0.501536	0.915468	0.666667	0.476637	0.54639	0.0197739		0.000204765	0.00189117	0.780992	0.57176	0.13818	0.00909694	0.0381169
		N	42	36	41	7	10	6	42	37	41	42	38	42	26	11	11	3	42	32	42	42	36	33	42	42	42	42	42
	Phi6_Rec_MP	Correlation Coefficient	0.041184	0.0813594	0.122129	0	0.478788	0.8	-0.104762	0.0170868	0.117087	-0.0272844	0.0169884	0.13462	-0.288722	0.587879	-0.0833333	0.5	-0.0247104	-0.0740469	-0.0640927	.581**	1	.443*	-0.0646824	0.220992	-0.0895753	-0.141469	-0.14157
		Sig. (2-tailed)	0.811505	0.637132	0.48461	1	0.161523	0.2	0.543144	0.922391	0.502955	0.87449	0.921662	0.433751	0.216993	0.0738777	0.831214	0.666667	0.886249	0.687124	0.710365	0.000204765		0.0205854	0.707816	0.195237	0.603391	0.410504	0.410165
		N	36	36	35	4	10	4	36	35	35	36	36	36	20	10	9	3	36	32	36	36	36	27	36	36	36	36	36
	Phi6_Rec_NT	Correlation Coefficient	-.586**	-0.268784	-0.266377	-0.5	0.0666667	-0.371429	-0.253342	0.00547345	0.10154	-.415*	-0.3	-0.225602	-0.0714286	.667*	-0.47619	0.5	-.520**	-0.285573	-.600**	.521**	.443*	1	-0.217479	-.555**	-.596**	-.672**	-.599**
		Sig. (2-tailed)	0.000340385	0.175207	0.134019	0.25317	0.86469	0.468478	0.154866	0.977947	0.580281	0.0162978	0.113843	0.206819	0.758328	0.0498672	0.232936	0.666667	0.00190624	0.186538	0.000224023	0.00189117	0.0205854		0.224074	0.000811755	0.000252964	1.86755e-05	0.000228632
		N	33	27	33	7	9	6	33	28	32	33	29	33	21	9	8	3	33	23	33	33	27	33	33	33	33	33	33
	pH	Correlation Coefficient	-0.106275	0.0984663	-0.140509	0.630656	-0.0674897	0.0857143	0.0536243	0.0859654	0.00340151	0.186265	.403*	0.220501	0.0564682	0.177677	-0.10934	-0.866025	-0.126394	0.0258835	-.331*	-0.0442137	-0.0646824	-0.217479	1	-0.209476	0.131019	-0.0689362	0.17791
		Sig. (2-tailed)	0.502949	0.56777	0.380906	0.128888	0.853037	0.871743	0.735905	0.612928	0.98316	0.237571	0.0121538	0.160551	0.784092	0.60121	0.748953	0.333333	0.425093	0.888173	0.0324898	0.780992	0.707816	0.224074		0.183052	0.40821	0.66444	0.259653
		N	42	36	41	7	10	6	42	37	41	42	38	42	26	11	11	3	42	32	42	42	36	33	42	42	42	42	42
	NTU	Correlation Coefficient	.595**	.464**	.481**	0.0357143	-0.187879	0.314286	.432**	0.144153	0.300536	0.234269	0.0667506	0.135651	0.198632	0.354545	0.281818	0.5	.620**	0.333211	.590**	-0.0897857	0.220992	-.555**	-0.209476	1	.672**	.566**	.320*
		Sig. (2-tailed)	3.20754e-05	0.00436645	0.00144089	0.939408	0.603218	0.544093	0.00431159	0.394653	0.0562292	0.135362	0.6905	0.39169	0.330674	0.284693	0.401145	0.666667	1.19306e-05	0.0623792	3.91903e-05	0.57176	0.195237	0.000811755	0.183052		1.11231e-06	9.49871e-05	0.0385734
		N	42	36	41	7	10	6	42	37	41	42	38	42	26	11	11	3	42	32	42	42	36	33	42	42	42	42	42
	Ammonium	Correlation Coefficient	.550**	.637**	.461**	0.357143	-.794**	0.0285714	.523**	.404*	.380*	.412**	0.233395	.313*	0.131624	0.418182	0.2	-0.5	.546**	.460**	.525**	-0.232639	-0.0895753	-.596**	0.131019	.672**	1	.467**	.516**
		Sig. (2-tailed)	0.000159724	2.9824e-05	0.00244045	0.431611	0.00609992	0.957155	0.000377578	0.013208	0.0142695	0.0066771	0.158467	0.0435464	0.52156	0.20057	0.555445	0.666667	0.00018448	0.00801048	0.000355793	0.13818	0.603391	0.000252964	0.40821	1.11231e-06		0.0018053	0.000465834
		N	42	36	41	7	10	6	42	37	41	42	38	42	26	11	11	3	42	32	42	42	36	33	42	42	42	42	42
	Orthophosphate	Correlation Coefficient	.356*	0.228803	.376*	0.357143	-0.212121	0.314286	0.239757	-0.035691	0.0912259	.430**	0.2662	.337*	0.00512996	-0.4	0.490909	0.5	.591**	.412*	.743**	-.398**	-0.141469	-.672**	-0.0689362	.566**	.467**	1	0.2708
		Sig. (2-tailed)	0.0205543	0.179513	0.0154071	0.431611	0.556306	0.544093	0.126187	0.83389	0.570543	0.00445676	0.106214	0.0291529	0.980158	0.222868	0.125204	0.666667	3.78035e-05	0.0190368	1.76999e-08	0.00909694	0.410504	1.86755e-05	0.66444	9.49871e-05	0.0018053		0.0828117
		N	42	36	41	7	10	6	42	37	41	42	38	42	26	11	11	3	42	32	42	42	36	33	42	42	42	42	42
	Conductivity	Correlation Coefficient	.629**	.504**	.405**	0.285714	-0.345455	0.371429	0.152581	0.00900901	-0.0463415	.362*	0.290732	0.248521	0.361368	0.0272727	0.445455	-1.000**	0.22324	0.312683	0.25079	-.321*	-0.14157	-.599**	0.17791	.320*	.516**	0.2708	1
		Sig. (2-tailed)	8.24348e-06	0.00173035	0.00858156	0.534509	0.328227	0.468478	0.334716	0.957796	0.77357	0.018611	0.0765944	0.112511	0.0697003	0.936558	0.169733		0.155287	0.0814346	0.109161	0.0381169	0.410165	0.000228632	0.259653	0.0385734	0.000465834	0.0828117
		N	42	36	41	7	10	6	42	37	41	42	38	42	26	11	11	3	42	32	42	42	36	33	42	42	42	42	42
**. Correlation is significant at the 0.01 level (2-tailed).
*. Correlation is significant at the 0.05 level (2-tailed).
